# Supplementary material for: Troponin T, Left Ventricular Ejection Fraction, and Tricuspid Regurgitation Velocity for Biomarker- and Echocardiography-Based Risk Stratification in Critically Ill Patients with Heart Failure
Source: Int J Mol Sci. 2026 Jun 13;27(12):5339. doi: 10.3390/ijms27125339 (PMC13299282; doi:10.3390/ijms27125339)
Supplement: Supplementary file 1 [file ijms-27-05339-s001.zip]

Archive with 4 entries (4 files):
- Additional_File_S1_STROBE_RECORD_Checklist_revised.pdf
- Additional_File_S2_Supplementary_Methods_and_Results_revised.pdf
- Additional_File_S3_Supplementary_Tables_revised.pdf
- Figures S1-S5.pdf
